# Supplementary material for: Prevalence and Clinical Implications of HPV Infection in Oral Cavity and Oropharynx in HIV+ Men
Source: Int J Dent. 2026 Feb 3;2026:7565387. doi: 10.1155/ijod/7565387 (PMC12868909; doi:10.1155/ijod/7565387)
Supplement: Supplementary file 1 — Supporting Information 1 Database: participants enrolled in the study; where column A shows the order of participants, column B records whether an oral lesion was identified, column C indicates the histopathological diagnosis of the identified lesions, D reports the positivity or negativity of the samples from the previous column to immunohistochemistry for P16, E reports the presence or absence of dysplasia in the tissues analyzed, F reports the positivity to the internal control gene for human DNA in the cells extracted from exfoliative cytology, G indicates results for alpha HPV, H indicates results for beta HPV, I, J, K, L, M, N, O, P, Q, R, S, T, U, V, W, and X indicate the rest of the variables analyzed in the study. [file IJOD-2026-7565387-s002.xlsx]

## Sheet: VPH DATA
Número de paciente	Lesión asociada a VPH en región oral	Diagnóstico Histopatológico	P16	Displasia	FZD2	Resultado con PGMY primer,	Resultado con FAP 1 y 2 primer	Edad	Edad por grupos de edad	Años viviendo con VIH	Sexo	LTCD4	CV	Tabaquismo (1: si. 0: no)	Antecedente de consumo de drogas (1:si, 0:no)	Alcoholismo (1: si, 0: no)	Inicio de vida sexual activa	Sexo oral (condon)	Orientación sexual	Número de parejas con sexo oral	Número de parejas con sxo oral por grupo	ANTECEDENTE POR LESIÓN VPH ANAL O GENITAL (1: si, 0: no)	ESTADIFICACIÓN
P1					Positivo	Negativo	Negativo	38	2	4	M	360	39	1	1	1	9	1	Bisexual	50	5	1	8
P2					Positivo	Negativo	Positivo	39	2	2	M	579	31	1	0	1	17	1	Homosexual	40	4	1	3
P3					Positivo	Negativo	Positivo	45	3	21	M	525	39	0	0	0	20	1	Homosexual	20	2	0	0
P4					Positivo	Negativo	Positivo	48	3	2	M	356	38	1	1	1	16	1	Homosexual	300	9	0	4
P5	si	Hiperplasia pseudoepiteliomatosa y Fibroma traumático	Positivo intracitoplasmático focal	No	Positivo	Negativo	Positivo	33	2	8	M	361	20	1	1	1	14	1	Homosexual	50	5	0	1
P6					Positivo	Positivo	Negativo	33	2	3	M	490	38	0	0	1	22	1	Homosexual	15	1	0	7
P7					Positivo	Negativo	Positivo	40	3	4	M	981	31	1	1	1	16	1	Homosexual	100	9	0	0
P8					Positivo	Negativo	Positivo	27	1	4	M	748	20	0	0	1	19	1	Homosexual	100	9	0	0
P9					Positivo	Negativo	Positivo	34	2	5	M	373	20	0	0	1	16	0	Homosexual	100	9	0	1
P10					Positivo	Positivo	Positivo	30	2	2	M	751	31	1	0	1	16	0	Homosexual	4	0	1	1
P11					Positivo	Negativo	Negativo	33	2	12	M	1365	20	1	1	1	15	1	Homosexual	20	2	1	0
P12					Positivo	Negativo	Positivo	53	4	14	M	912	31	0	0	1	6	1	Homosexual	60	6	0	0
P13					Positivo	Positivo	Negativo	30	2	2	M	371	40	1	0	1	18	1	Homosexual	80	8	1	8
P14					Positivo	Negativo	Positivo	49	3	4	M	676	31	0	0	1	17		Homosexual	10	1	0	0
P15					Positivo	Negativo	Positivo	37	2	6	M	509	20	1	1	0	20	0	Homosexual	20	2	1	0
P16					Positivo	Negativo	Positivo	60	5	36	M	678	39	0	1	1	18	0	Homosexual	50	5	1	0
P17	si	Lesiones acantósicas epiteliales	Positivos	No	Positivo	Positivo	Negativo	56	4	11	M	628	31	0	0	0	19	0	Bisexual	4	0	0	6
P18					Positivo	Negativo	Negativo	46	3	8	M	716	39	1	1	0	22	1	Homosexual	20	2	0	6
P19					Positivo	Negativo	Positivo	41	3	1.5	M	376	39	0	0	0	16	1	Homosexual	6	0	0	8
P20					Positivo	Negativo	Positivo	46	3	7	M	430	20	0	0	0	10	1	Homosexual	100	9	0	7
P21					Positivo	Negativo	Negativo	26	1	6	M	863	40	1	1	0	15	1	Homosexual	25	2	1	0
P22					Positivo	Negativo	Positivo	37	2	3	M	501	39	1	0	1	25	1	Homosexual	10	0	0	6
P23					Positivo	Positivo	Positivo	22	1	2	M	496	40	0	1	1	17	1	Homosexual	5	0	0	1
P24					Positivo	Negativo	Negativo	43	3	5	M	396	31	0	0	0	18	0	Homosexual	10	1	0	7
P25					Positivo	Negativo	Negativo	32	2	2	M	327	39	0	0	0	18	0	Homosexual	4	0	1	7
P26					Positivo	Negativo	Positivo	49	3	15	M	457	40	1	1	1	18	1	Homosexual	20	2	0	7
P27					Positivo	Negativo	Negativo	29	1	7	M	747	20	0	0	0	15	1	Bisexual	30	3	0	3
P28					Positivo	Negativo	Positivo	33	2	10	M	349	20	0	1	0	17	1	Homosexual	20	2	1	6
P29					Positivo	Positivo	Positivo	35	2	14	M	582	40	1	1	1	18	1	Homosexual	50	5	1	2
P30					Positivo	Positivo	Positivo	34	2	3	M	477	20	0	1	1	17	1	Homosexual	30	3	1	7
P31					Positivo	Negativo	Negativo	31	2	3	M	561	39	1	0	1	18	0	Homosexual	5	0	0	6
P32					Positivo	Positivo	Positivo	33	2	1	M	441	22	0	0	0	24	1	Homosexual	2	0	0	8
P33					Positivo	Positivo	Negativo	38	2	3	M	336	31	1	0	1	19	1	Homosexual	4	0	0	2
P34					Positivo	Positivo	Positivo	36	2	8	M	1034	39	1	0	1	14	1	Homosexual	15	1	1	0
P35					Positivo	Positivo	Positivo	72	5	28	M	643	46	0	0	0	19	0	Homosexual	0	0	0	0
P36					Positivo	Positivo	Positivo	20	1	1	M	372	39	1	0	1	15	1	Homosexual	1	0	0	7
P37					Positivo	Negativo	Negativo	25	1	6	M	1491	40	1	0	0	15	1	Homosexual	200	9	0	0
P38					Positivo	Positivo	Negativo	46	3	3	M	602	20	0	0	0	18	1	Bisexual	5	0	0	0
P39					Positivo	Negativo	Positivo	48	3	10	M	368	22	0	0	1	22	1	Homosexual	4	0	1	7
P40					Positivo	Negativo	Negativo	42	3	4	M	732	20	0	0	0	10	0	Homosexual	130	9	0	6
P41					Positivo	Positivo	Negativo	60	5	5	M	475	20	0	0	0	17	1	Homosexual	20	2	0	4
P42					Positivo	Negativo	Negativo	51	4	3	M	1395	31	1	1	0	18	1	Homosexual	30	3	1	6
P43					Positivo	Positivo	Positivo	36	2	12	M	654	40	0	0	1	16	1	Homosexual	10	1	1	6
P44					Positivo	Negativo	Positivo	50	4	5	M	357	19	1	1	0	18	1	Bisexual	15	1	1	6
P45					Positivo	Negativo	Positivo	53	4	20	M	529	45	1	0	0	14	1	Homosexual	5	0	0	6
P46					Positivo	Positivo	Positivo	41	3	10	M	446	39	0	0	0	15	1	Homosexual	10	1	1	6
P47					Positivo	Negativo	Positivo	34	2	1	M	1158	40	1	1	0	25	1	Homosexual	6	0	0	6
P48					Positivo	Negativo	Negativo	36	2	8	M	467	39	1	0	0	25	1	Homosexual	4	0	0	7
P49					Positivo	Positivo	Negativo	34	2	6	M	730	39	0	0	1	18	1	Homosexual	100	0	0	0
P50					Positivo	Positivo	Negativo	30	2	1	M	521	47	0	0	1	18	1	Homosexual	30	3	0	0
P51					Positivo	Positivo	Negativo	37	2	6	M	792	39	1	1	0	21	1	Homosexual	10	1	0	7
P52					Positivo	Negativo	Positivo	55	4	10	M	635	40	1	0	0	19	1	Homosexual	4	0	1	6
P53					Positivo	Positivo	Positivo	22	1	1	M	558	40	1	0	1	18	1	Bisexual	100	9	1	1
P54					Positivo	Negativo	Positivo	43	3	8	M	759	31	0	1	0	25	1	Homosexual	30	3	1	6
P55					Positivo	Negativo	Positivo	37	2	3	M	740	40	0	0	1	15	1	Homosexual	30	3	0	1
P56	si	Glositis aguda intensa	Negativo	No	Positivo	Negativo	Negativo	26	2	7	M	492	25	1	1	0	14	0	Bisexual	6	0	0	7
P57					Positivo	Negativo	Positivo	41	3	22	M	485	40	0	1	1	13	1	Homosexual	>300	9	0	1
P58					Positivo	Negativo	Positivo	56	4	15	M	881	39	1	0	0	17	1	Homosexual	4	0	0	6
P59					Positivo	Negativo	Positivo	28	1	3	M	981	31	0	1	1	15	1	Homosexual	50	5	0	0
P60					Positivo	Negativo	Positivo	52	4	7	M	683	31	0	0	1	18	0	Bisexual	5	0	1	0
73	si	Condiloma		No	Positivo	Positivo	Negativo	25			M	832	32	1	0	1	15	1	Homosexual	15	1	1
P61					Positivo	Negativo	Negativo	30		9	M	737	40	0	1	1	16	1	Homosexual	100	9	1	0
P62					Positivo	Negativo	Negativo	40	3	5	M	566	40	1	0	1	16	1	Homosexual	2	0	0	0
P63					Positivo	Negativo	Positivo	49		8	M	1074	20	1	0	0	16	1	Homosexual	20	2	0	6
P64					Positivo	Positivo	Positivo	29		2	M	982	40	1		1	17	1	Homosexual	20	2	0	0
P65					Positivo	Positivo	Negativo	30	2	2	M	1265	39	1	0	1	20	1	Homosexual	20	2	1	0
P66					Positivo	Negativo	Negativo	46		2	M	618	40	0	0	0	20	0	Homosexual	5	0	1	1
P67					Positivo	Positivo	Negativo	35		3	M	1391	30	0	0	0	20	1	Homosexual	40	4	0	0
P68					Positivo	Positivo	Negativo	37			M	759	40	1	0	1	18	1	Homosexual	6	0	0	3
P69					Positivo	Positivo	Negativo	41			M	519	39	0	0	1	10	1	Homosexual	10	1	0	6
P70					Positivo	Negativo	Negativo	49		18	M	1124	20	1	0	1	25	1	Homosexual	15	1	1	0
P75	Si				Positivo	Positivo	Positivo	42		9	M	645	31	0	0	1	22	1	Homosexual	75	7	0
P74					Positivo	Negativo	Negativo	40		2	M	350	26	0	0	0	22	0	Homosexual	2	0	1	0
P76					Positivo	Positivo	Positivo	27		1	M	518	39	0	1	1	21	0	Homosexual	35	3	0	0
P77					Positivo	Negativo	Negativo	36		2	M	381	20	1	0	0	19	1	Homosexual	15	1	0	7
P78					Positivo	Negativo	Negativo	32		1	M	627	35	1	0	1	17	1	Homosexual	3	0	0	0
P80					Positivo	Negativo	Positivo	31		2	M	490	39	1	0	1	20	1	Homosexual	50	5	1
P81					Positivo	Negativo	Negativo	23		1	M	716	31	0	0	1	17	1	Homosexual	1	0	1	0
P82					Positivo	Negativo	Positivo	28		1	M	544							Homosexual	5	0
P85					Positivo	Negativo	Negativo	43		8		759	31	0	1	0	25	1	Homosexual	30	3	1	8
P86					Positivo	Positivo	Positivo	51		11	M	987	38	0	0	0	12	1	Homosexual	200	9	0	0
P87					Positivo	Negativo	Negativo	54		8	M	790	39	1	0	1	20	1	Bisexual	5	0	0	0
P88					Positivo	Positivo	Negativo	79		25	M	1084	40	0	0	1	20	1	Bisexual	3	0	0	0
P89					Positivo	Negativo	Negativo	38		3	M	354	40	0	0	1	16	1	Homosexual	15	1	0	7
P90					Positivo	Positivo	Positivo	76		1	M	350	23	0	1	1	20	1	Homosexual	5	0	0	6
P91					Positivo	Positivo	Positivo	27		4	M	594	39	1	1	1	17	1	Homosexual	70	7	1	3
P92					Positivo	Negativo	Negativo	35		8	M	493	31	0	1	1	22	1	Homosexual	25	2	0	1
P93					Positivo	Positivo	Negativo	57		3	M	409	31	1	1	1	18	1	Homosexual	200	9	0	7
P94					Positivo	Negativo	Negativo	46		4	M	355	38	0	0	1	9	1	Homosexual	15	1	0	1
P95					Positivo	Positivo	Positivo	37		4	M	1350	39	0	0	1	19	1	Homosexual	25	2	0	0
P96					Positivo	Negativo	Negativo	46			M			1	0	1	15	1	Homosexual	900	9	1	1
P97	si	Condiloma	Positivo Nuclear en células con VPH		Positivo	Negativo	Positivo	36		9	M			0	1	1	13	1	Homosexual	500	9	1	6
P98					Positivo	Positivo	Positivo	31			M	1260	19	1	0	1	21	1	Homosexual	15	1	0	0
P99					Positivo	Positivo	Positivo	38		9	M	1082	40	1	0	1	17	1	Homosexual	6	0	0	6
